# Supplementary material for: Safety Profile of SGLT-2 Inhibitors in Older Adults: A Systematic Review and Network Meta-Analysis
Source: Med Sci (Basel). 2026 Mar 20;14(1):153. doi: 10.3390/medsci14010153 (PMC13028317; doi:10.3390/medsci14010153)
Supplement: Supplementary file 1 [file medsci-14-00153-s001.zip]

Archive with 1 entries (1 files):
- medsci-4134613-supplementary.pdf
